# Supplementary material for: JAK2 inhibition mediates clonal selection of RAS pathway mutations in myeloproliferative neoplasms
Source: Nat Commun. 2025 Jul 8;16:6270. doi: 10.1038/s41467-025-60884-1 (PMC12234676; doi:10.1038/s41467-025-60884-1)
Supplement: Supplementary file 3 — Supplementary Data 1 [file 41467_2025_60884_MOESM3_ESM.xlsx]

## Sheet: Supplementary Data 1
	Patient	JAK2 (0. 1)	DNA Mutation JAK2 (0.1)	Protein Mutation JAK2 (0.1)	VAF JAK2 (%)	MPLex10 (0. 1)	DNA Mutation MPLex10 (0.1)	Protein Mutation MPLex10 (0.1)	VAF MPLex10 (%)	TET2 (0. 1)	DNA Mutation TET2 (0.1)	Protein Mutation TET2 (0.1)	VAF TET2 (%)	ASXL1ex12 (0. 1)	DNA Mutation ASXL1ex12 (0.1)	Protein Mutation ASXL1ex12 (0.1)	VAF ASXL1ex12 (%)	EZH2 (0. 1)	DNA Mutation EZH2 (0.1)	Protein Mutation EZH2 (0.1)	VAF EZH2 (%)	IDH1ex4 (0. 1)	DNA Mutation IDH1ex4 (0.1)	Protein Mutation IDH1ex4 (0.1)	VAF IDH1ex4 (%)	IDH2ex4 (0. 1)	DNA Mutation IDH2ex4 (0.1)	Protein Mutation IDH2ex4 (0.1)	VAF IDH2ex4 (%)	SRSF2ex1 (0. 1)	DNA Mutation SRSF2ex1 (0.1)	Protein Mutation SRSF2ex1 (0.1)	VAF SRSF2ex1 (%)	CALRex9 (0. 1)	DNA Mutation CALRex9 (0.1)	Protein Mutation CALRex9 (0.1)	VAF CALRex9 (%)	DNMT3A (0. 1)	DNA Mutation DNMT3A (0.1)	Protein Mutation DNMT3A (0.1)	VAF DNMT3A (%)	SH2B3 (0. 1)	DNA Mutation SH2B3 (0.1)	Protein Mutation SH2B3 (0.1)	VAF SH2B3 (%)	NRAS (0. 1)	DNA Mutation NRAS (0.1)	Protein Mutation NRAS (0.1)	VAF NRAS (%)
	RUXO#1	0				1	c.1544G>T / c.1459A>G	p.W515L / p.T487A	96.5 / 47.7	1	c.3459delA	p.Gl1154Vfs*72	47.9	1	c.1773C>A	p.Y591*	48.8	0				0				0				0				0				1	c.2645G>A	p.R882H	43	0				0
	RUXO#2	1	c.1849G>T	p.V617F	88	0				1	c.387_391delAGAAA / c.4985dupC	p.E130Kfs*4 / p.S1663Kfs*7	45.8 / 43.7	1	c.2290delC	p.L764Yfs*8	47.7	0				0				0				0				0				1	c.2191T>G	p.F731V	44	0				0
	RUXO#3	0				1	c.1544G>T	p.W515L	24.6	0				0				0				0				0				0				0				0				0				0
	RUXO#4	1	c.1849G>T	p.V617F	81	0				0				1	c.2338C>T	p.Q780*	39	0				0				0				0				0				0				0				0
	RUXO#5	1	c.1849G>T	p.V617F	43.4	0				1	c.3119T>G	p.L1040*	0.9	1	c.2081_2099dup	p.P701Tfs*23	40.9	0				0				0				0				0				1	c.2644C>T	p.R882C	48.4	0				0
	RUXO#6	0				0				1	c.3404G>C	p.C1135S	7.9	1	c.2364delA	p.E788Dfs*30	41.7	1	c.446T>C	p.L149P	39.6	0				0				0				1	c.1090_1141del / c.1200_1211delCAAGGAGGAAGA	p.E364Rfs*49 / p.K401_D404del	39.1 / 14.7	0				0				0
	RUXO#7	1	c.1849G>T	p.V617F	66.4	0				0				0				0				0				0				0				0				0				0				0
	RUXO#8	0				0				0				0				0				0				0				0				1	c.1099_1150del	p.L367Tfs*46	44.5	0				0				0
	RUXO#9	1	c.1849G>T	p.V617F	22.3	0				0				0				0				0				0				0				0				0				0				0
	RUXO#10	1	c.1849G>T	p.V617F	39	0				0				0				0				0				0				0				0				0				0				0
	RUXO#11	0				0				0				1	c.2077C>T	p.R693*	42.7	0				0				0				0				1		p.L367fs*46		0				1	c.804G>A	p.M268I	44.3	1	c.35G>A / c.35G>C	p.G12D / p.G12A	21 / 19
	RUXO#12	0				0				0				1	c.2129delG / c.1934dupG / c.3070_3172dup / c.1900_1922del / c.2302C>T / c.2385dupC	p.G710Efs*15 / p.G646Wfs*12 / p.G1058Dfs*10 / p.E635Rfs*15 / p.Q768* / p.W796Lfs*4	4.8 / 8.2 / 2 / 1.7 / 17.8 / 2	1	c.48delG / c.2172dupT	p.K17Sfs*3 / p.D725*	17.5 / 5.1	0				0				0				1	c.1099_1150del	p.L367Tfs*46	45.1	0				0				0
	RUXO#13	1	c.1849G>T	p.V617F	94	0				0				0				0				0				0				0				0				0				0				0
	RUXO#14	1	c.1849G>T	p.V617F	82	0				1	c.1130delA	p.N377Mfs*50	58.4	0				0				0				0				0				0				0				0				0
	RUXO#15	0				1	c.1543_1544delTGinsAA	p.W515K	79.4	1	c.4093G>A	p.G1365S	40.1	1	c.2646delA	p.E883Kfs*3	40.7	0				0				0				0				0				0				0				0
	RUXO#16	1	c.1849G>T	p.V617F	69.1	0				1	c.2756dupA	p.Y919*	37.7	1	c.1934dupG	p.G646Wfs*12	30.9	0				0				0				0				0				0				0				0
	RUXO#17	1	c.1849G>T	p.V617F	86.9	0				0				1	c.1871dupT	p.R625Pfs*10	38.9	0				0				0				0				0				0				0				0
	RUXO#18	1	c.1849G>T	p.V617F	61.3	0				1	c.655delG / c.908dupA / c.4197delT	p.E219Nfs*31 / p.N303Kfs*4 / p.R1400Efs*48	1.7 / 1.5 / 6.6	1	c.2535delC	p.S846Vfs*21	26	1	c.1992T>A	p.D664E	1.7	0				0				0				0				1	c.2644C>T	p.R882C	32.8	0				0
	RUXO#19	1	c.1849G>T	p.V617F	96	0				0				0				0				0				0				0				0				0				0				0
	RUXO#20	0				0				1	c.4643_4645delAGC	p.Q1548del	1.7	1	c.1934dupG	p.G646Wfs*12	33.6	0				0				1	c.419G>A	p.R140Q	1	1	c.284_307del	p.P95_R102del	42.5	0				0				0				0
	RUXO#21	1	c.1849G>T	p.V617F	80.6	0				1	c.5618T>C	p.I1873T	4.8	1	c.1871dupT / c.2719delG	p.R625Pfs*10 / p.V907*	18 / 2.8	0				0				0				0				0				0				0				0
	RUXO#22	1	c.1849G>T	p.V617F	44.7	0				0				0				0				0				0				0				0				0				0				1	c.34G>T	p.G12C	4.4
	RUXO#23	1	c.1849G>T	p.V617F	45.3	0				0				0				0				0				0				0				0				0				0				0
	RUXO#24	0				0				0				0				0				0				0				0				1		p.L367fs*46		0				0				0
	RUXO#25	0				0				0				0				0				0				0				0				1	c.1099_1150del	p.L367Tfs*46	44.4	0				0				0
	RUXO#26	1	c.1849G>T	p.V617F	55.8	0				1	c.2148dupA	p.H717Tfs*6	30.9	0				0				0				0				0				0				1	c.2043C>G	p.I681M	5.2	0				0
	RUXO#27	1	c.1849G>T	p.V617F	42.7	0				1	c.651del	p.V218Wfs*32	1.1	1	c.2456delG / c.1534C>T	p.G819Efs*5 / p.Q512*	1.2 / 1.2	0				0				0				0				0				1	c.2645G>A	p.R882H	44.5	0				0
	RUXO#28	1	c.1849G>T	p.V617F	47.7	0				0				1	c.1934dupG	p.G646Wfs*12	43	1	c.1184delG / c.2104G>C	p.G395Efs*29 / p.A702P	50.2 / 50.1	0				0				0				0				0				0				1	c.35G>A	p.G12D	33.2
	RUXO#29	1	c.1849G>T	p.V617F	91.4	0				1	c.3972_3973dupTC / c.3863G>A / c.368delG	p.H1325Lfs*39 / p.G1288D / p.R123Lfs*5	3.1 / 39.4 / 39.2	1	c.2139delG	p.M713Ifs*12	41.5	0				0				0				0				0				0				0				0
	RUXO#30	1	c.1849G>T	p.V617F	48.6	0				0				1	c.1773C>G	p.Y591*	44.6	0				0				0				0				0				0				0				0
	RUXO#31	1	c.1849G>T	p.V617F	52.2	0				0				1	c.2600_2603delGGCT	p.G867Vfs*8	49	0				0				0				0				0				0				0				0
	RUXO#32	0				0				0				1	c.2324delT / c.1875_1879delAGGGG / c.2578delA	p.L775* / p.G626Efs*7 / p.R860Efs*7	29.6 / 7.8 / 1	0				0				0				0				1	c.1099_1150del	p.L367Tfs*46	41	0				0				1	c.38G>T	p.G13V	26.8
	RUXO#33	1	c.1849G>T	p.V617F	29	0				0				1	c.3074delA	p.K1025Rfs*22	10.6	0				0				0				0				0				1	c.2193C>G	p.F731L	1.8	0				0
	RUXO#34	0				0				0				0				0				0				0				0				1	c.1099_1150del	p.L367Tfs*46	35.6	1	c.2264T>C	p.F755S	1.6	0				1	c.35G>A	p.G12D	16.9
	RUXO#35	0				0				0				1	c.3015delT	p.F1005Lfs*19	47.9	0				0				0				0				0				0				0				1	c.38G>A / c.35G>A	p.G13D / p.G12D	8.1 / 34.3
	RUXO#36	1	c.1849G>T	p.V617F	86.9	0				0				1	c.2893C>T	p.R965*	38.6	0				0				0				0				0				0				0				0
	RUXO#37	0				0				0				1	c.1972G>T / c.1902_1924del/ c.2423del	p.G658* / p.E635Rfs*15 / p.P808Lfs*10	4 / 33.2 / 2.4	1	c.2054G>A	p.R685H	29	0				0				0				1	c.1099_1150del	p.L367Tfs*46	40.4	0				1	c.922C>T	p.R308*	8	0
	RUXO#38	1	c.1849G>T	p.V617F	88.1	0				0				1	c.2136_2175del	p.M713Rfs*18	8	0				0				0				0				0				0				1	c.1313T>G	p.L438R	1.8	0
	RUXO#39	1	c.1849G>T / c.1019G>A	p.V617F / p.R340Q	30.2 / 49.9	0				1	c.3698G>C	p.W1233S	27.4	1	c.2254dupG	p.A752Gfs*22	26.5	0				0				0				0				0				0				0				0
	RUXO#40	0				0				0				0				0				0				0				0				1		type 1		0				0				0
	RUXO#41	1	c.1849G>T	p.V617F	47.1	0				0				1	c.1926_1942delAGGGGGGGGTGGCCCGG	p.G643Wfs*9	55.2	0				0				0				0				0				0				0				1	c.35G>A	p.G12D	46.8
	RUXO#42	1	c.1849G>T	p.V617F	96.2	0				1	c.961C>T / c.5615T>A	p.Q321* / p.L1872H	47 / 36.9	0				0				0				0				0				0				0				0				0
	RUXO#43	1	c.1849G>T	p.V617F	31	0				0				1	c.1900_1922del23	p.E635Rfs*15	26	0				0				0				0				0				1	c.2120delG / c.2106T>G	p.G707Afsfs*72 / p.D702E	9 / 4.2	0				0
	RUXO#44	0				0				0				1	c.1858_1862delCGTGC	p.R620Sfs*13	6.4	0				0				0				0				1		p.L367fs*46		0				0				0
	RUXO#45	1	c.1849G>T	p.V617F	28	0				0				1	c.1900_1922del	p.E635Rfs*15	33	0				1	c.394C>T	p.R132C	3	0				0				0				0				0				0
	RUXO#46	1	c.1849G>T	p.V617F	91.8	0				0				0				0				0				0				0				0				0				0				0
	RUXO#47	1	c.1849G>T	p.V617F	39	0				0				1	c.1932_1933insC	p.G645Rfs*13	40	0				0				0				0				0				0				1	c.665T>C	p.L222P	23.5	0
	RUXO#48	0				0				0				1	c.1934dupG	p.G646Wfs*12	42.2	0				0				0				1	c.284C>G	p.P95R	45	0				0				0				0
	RUXO#49	0				0				1	c.4624_4626delCAG	p.Q1542del	1.9	1	c.2694delG	p.W898*	2.4	0				0				0				0				1	c.1099_1150del	p.L367Tfs*46	37.4	0				0				0
	RUXO#50	0				1	c.1537_1539delCTG	p.L513del	2.6	1	c.5269delC	p.H1757Ifs*6	3.9	0				0				0				0				0				0				1	c.2107C>G	p.L703V	1	0				0
	RUXO#51	1	c.1849G>T	p.V617F	1	0				1	c.3949A>T	p.K1317*	42	1	c.1900_1922del	p.E635Rfs*15	7.4	0				0				0				0				0				0				0				0
	RUXO#52	0				0				0				1	c.1934dupG	p.G646Wfs*12	18	0				0				0				1	c.284_307del	p.P95_R102del	27	0				0				0				1	c.35G>A / c.34G>A	P.G12D / p.G12S	6.0 / 4.0
	RUXO#53	1	c.1849G>T	p.V617F	43	0				1	c.5734C>A	p.H1912N	68	1	c.2077C>T	p.R693*	43	0				0				0				0				0				0				0				0
	RUXO#54	1	c.1849G>T	p.V617F	10.1	0				1	c.4054G>A	p.E1352K	3	0				0				0				0				0				0				1	c.2311C>T / c.1474+1G>A	p.R771*	1.6 / 1.7	0				0
	RUXO#55	1	c.1849G>T	p.V617F	30.7	0				1	c.3542_3549delTCTATACT	p.I1181Rfs*2	1.4	0				0				1	c.395G>A	p.R132H	4.1	0				0				0				0				0				0
	RUXO#56	1	c.1849G>T	p.V617F	8.2	0				1	c.4133G>A	p.C1378Y	8.2	0				0				0				0				0				0				0				0				0
	RUXO#57	1	c.1849G>T	p.V617F	15.6	0				0				0				0				0				0				0				0				0				0				1	c.35G>A	p.G12D	12.3
	RUXO#58	1	c.1849G>T	p.V617F	93.1	0				0				1	c.1934dupG	p.G646Wfs*12	43	1	c.445C>G	p.L149V	35.4	0				0				0				0				1	c.745C>T	p.Q249*	48.9	0				0
	RUXO#59	0				1	c.1544G>T	p.W515L	10.5	1	c.2216del / c.2255_2261del	p.P739Lfs*12 / p.N752Rfs*59	4.6 / 6.1	0				0				1	c.395G>A	p.R132H	21.8	0				1	c.284C>T	p.P95L	31.7	0				0				0				0
	RUXO#60	1	c.1849G>T	p.V617F	91.3	0				0				1	c.1934dupG / c.3202C>T	p.G646Wfs*12 / p.R1068*	7.5 / 1	0				0				0				0				0				0				0				0
	RUXO#61	1	c.1849G>T	p.V617F	73.5	0				0				0				0				0				0				1	c.284C>G	p.P95R	62.6	0				0				0				0
	RUXO#62	1	c.1849G>T	p.V617F	47.4	0				0				0				0				0				0				0				0				0				0				0
	RUXO#63	0				0				0				1	c.1926_1930delAGGGG	p.G644Wfs*12	2.3	1	c.2042A>G	p.D681G	3.4	0				0				0				1		p.E381fs*49		0				0				0
	RUXO#64	1	c.1849G>T	p.V617F	47.1	0				0				0				0				0				0				0				0				1	c.1066C>T	p.Q356*	47.4	0				0
	RUXO#65	1	c.1849G>T	p.V617F	94.5	0				0				1	c.2412dupA	p.P805Tfs*17	1.3	0				0				0				0				0				0				0				0
	RUXO#66	1	c.1849G>T / c.731A>G	p.V617F / p.K244R	86.8 / 93.2	0				0				0				0				0				0				0				0				0				0				0
	RUXO#67	1	c.1849G>T	p.V617F	49.3	0				1	c.2790_2791delGC	p.P931*	36.1	0				0				0				0				0				0				0				0				0
	RUXO#68	1	c.1849G>T / c.2438A>G	p.V617F / p.Y813C	91.7 / 90.1	0				1	c.4132T>C	p.C1378R	1	0				0				0				0				0				0				0				0				0
	RUXO#69	0				0				0				0				0				0				0				0				1	c.1154_1155insTTGTC	p.K385fs*47	38.1	0				0				0
	RUXO#70	1	c.1849G>T	p.V617F	85.7	0				0				0				0				0				0				0				0				0				0				0
	RUXO#71	1	c.1849G>T	p.V617F	46	0				0				1	c.1934dupG	p.G646Wfs*12	22.9	1	c.883T>C / c.887T>C	p.F295L / p.L296P	3.5 / 3.3	0				0				0				0				0				0				0
	RUXO#72	1	c.1849G>T	p.V617F	2.5	0				1	c.3804-1G>A	p.?	21.7	1	c.2525delA	p.N842Mfs*2	17.6	0				0				0				0				0				0				0				1	c.34G>A	p.G12S	16.9
	NORUXO#1	0				0				0				1	c.2953dupA	p.I985fs*6	40	0				0				0				0				1	c.1153-1154insTTTGT	p.K385 fs*47	41	0				1	c.622G>C	p.E208Q	53	0
	NORUXO#2	1	c.1849G>T	p.V617F	19.3	0				0				0				0				0				0				0				0				1	c.2204A>G	p.Y735C	7.4	0				0
	NORUXO#3	0				1	c.1543_1544delTGinsGC	p.W515A	41.1	0				0				0				0				0				0				0				0				0				0
	NORUXO#4	1	c.1849G>T	p.V617F	40	0				1	c.4138C>T	p.H1380Y	2.5	0				0				0				0				0				0				0				0				0
	NORUXO#5	1	c.1849G>T	p.V617F	61	0				0				0				1	c.1870T>C	p.W624R	6	0				0				0				0				0				0				0
	NORUXO#6	1	c.1849G>T	p.V617F	40.4	0				0				0				0				0				0				0				0				0				0				0
	NORUXO#7	1	c.1832T>C	p.L611S	45.7	1	c.1544G>C	p.W515S	44.8	0				0				0				0				0				0				0				0				0				1	c.35G>T / c.35G>A	p.G12V / p.G12D	11.4 / 14.5
	NORUXO#8	0				1	c.1543_1544delinsAA	p.W515K	9.6	1	c.4402A>T	p.K1468*	4.6	0				0				0				0				0				0				1	c.1154del / c.1080_1082del	p.P385Rfs*22 / p.N360del	5.2 / 13.9	0				0
	NORUXO#9	0				1	c.1544G>T	p.W515L	53.8	1	c.3732_3733delCT / c.507_508delTA	p.Y1245Lfs*22 / p.H169Qfs*6	35.6 / 33.4	1	c.1934dupG	p.G646Wfs*12	4.9	0				0				0				0				0				0				0				0
	NORUXO#10	1	c.1849G>T	p.V617F	20	0				1	c.3812dupG	p.C1271Wfs*29	18	0				0				0				0				0				0				1	c.2202C>G	p.F734L	6	0				0
	NORUXO#11	1	c.1849G>T	p.V617F	48	0				0				0				0				0				0				0				0				0				0				0
	NORUXO#12	1	c.1849G>T	p.V617F	87.5	0				0				1	c.2245_2246insGG	p.L749Rfs*24	39.8	0				0				0				0				0				0				0				0
	NORUXO#13	0				0				0				1	c.1900_1922del	p.E635Rfs*15	45.7	1	c.795T>G	p.D265E	47 / 3	0				0				0				1		p.L367fs*48		0				1	c.1279C>T	p.Q427*	2.4	0
	NORUXO#14	1	c.1849G>T	p.V617F	18	0				1	c.4537+3A>T	p.?	3	0				0				0				0				0				0				0				0				0
	NORUXO#15	1	c.1849G>T	p.V617F	54.2	0				0				0				0				0				0				0				0				0				0				0
	NORUXO#16	1	c.1849G>T	p.V617F	62.5	0				0				0				0				0				0				0				0				0				0				0
	NORUXO#17	1	c.1775A>G	p.E592G	21.6	0				1	c.1779del	p.Q593Hfs*8	16.4	1	c.1902_1924del / c.1960dupG	p.E635Rfs*15 / p.A654Gfs*4	39.7 / 1.1	0				0				0				0				1	c.1099_1150del	p.L367Tfs*46	44	0				0				0
	NORUXO#18	0				0				0				1	c.1926_1927insG / c.1896C>A	p.G646fs*12 / p.C632*	20 / 7.7	0				0				0				0				1	c.1154_1155insTTGTC	p.K385Nfs*47	42	0				0				0
	NORUXO#19	0				0				0				0				0				0				0				0				0				0				0				0
	NORUXO#20	1	c.1849G>T	p.V617F	98.1	0				0				0				0				0				0				0				0				0				0				0
	NORUXO#21	0				0				0				0				0				0				0				0				1		p.L367fs*46		0				0				0
	NORUXO#22	1	c.1849G>T	p.V617F	18.9	0				0				1	c.2450_2451delinsC	p.L817Pfs*7	19.9	0				0				0				0				0				1	c.1743G>A	p.W581*	1.2	0				0
	NORUXO#23	1	c.1849G>T / c.1860C>A	p.V617F / p.D620E	4.5 / 51.4	0				0				0				0				0				0				0				0				0				0				0
	NORUXO#24	0				0				0				0				0				0				0				0				1	c.1099_1150del	p.L367Tfs*46	41.1	0				0				1	c.35G>A	p.G12D	1.7
	NORUXO#25	0				0				0				1	c.1772dupA	p.Y591*	44.1	0				0				0				0				1	c.1093_1138del	p.Q365Rfs*51	44.3	0				0				0
	NORUXO#26	1	c.1849G>T	p.V617F	46.7	0				0				0				0				0				0				0				0				0				0				0
	NORUXO#27	1	c.1849G>T	p.V617F	22	0				1	c.4354C>T	p.R1452*	49	0				0				0				0				0				0				0				0				0
	NORUXO#28	0				0				0				0				0				0				0				0				1	c.1154_1155insTTGTC	p.K385Nfs*47	44.1	0				0				0
	NORUXO#29	1	c.1849G>T	p.V617F	79.1	0				1	c.4624_4626delCAG	p.Q1542del	3.2	1	c.2324delT	p.L775*	37.8	0				0				0				0				0				0				0				0
	NORUXO#30	1	c.1849G>T / c.3188G>A	p.V617F / p.R1063H	38.7 / 28	1	c.1771T>G	p.Y591D	1	0				0				0				0				0				0				0				0				0				0
	NORUXO#31	1	c.1849G>T	p.V617F	92.9	0				1	c.4537+1G>T / c.4393C>T	p.? / p.R1465*	42 / 0.8	0				1	c.2035C>A	p.R679S	1	0				0				0				0				0				0				0
	NORUXO#32	1	c.1849G>T	p.V617F	84.5	0				0				1	c.1871dupT	p.R625Pfs*10	11.6	0				0				0				0				0				0				0				0
	NORUXO#33	1	c.1849G>T	p.V617F	50.5	0				0				0				0				0				0				0				0				0				0				0
	NORUXO#34	0				0				0				0				0				0				0				0				0				0				1	c.1369C>G	p.R457G	2.1	0
	NORUXO#35	0				0				0				1	c.2385delC	p.W796Gfs*22	4.4	0				0				0				0				1	c.1103_1136del	p.K368Rfs*?	45.8	0				0				0
	NORUXO#36	1	c.1849G>T	p.V617F	51	0				0				0				0				0				0				0				0				0				0				0
	NORUXO#37	1	c.1849G>T	p.V617F	83.4	0				0				1	c.2407C>T	p.Q803*	45	0				0				0				0				0				0				0				0
	NORUXO#38	0				1	c.1543_1544delTGinsAA	p.W515K	42.2	1	c.3996delT	p.M1333Wfs*30	1.6	0				0				0				0				0				0				0				0				0
	NORUXO#39	0				1	c.1543_1544delinsAA / c.1120A>G	p.W515K / p.T374A	82.1 / 92.4	0				1	c.2284_2288del / c.1898dupA / c.2404G>T / c.2589del / c.2955del	p.L762Pfs*10 / p.H633Qfs*2 / p.E802* / p.D863Efs*4 / p.N986Tfs*7	22.3 / 1.2 / 7.6 / 2.4 / 1	0				0				0				0				0				0				0				0
	NORUXO#40	0				0				0				0				0				0				0				0				1	c.1154delAinsTTTGTC	p.K385Ifs*47	36	1	c.892G>A	p.G298R	36	0				0
	NORUXO#41	0				0				0				0				0				0				0				0				1	c.1103_1136del	p.K368Rfs*51		0				0				0
	NORUXO#42	1	c.1849G>T	p.V617F	68.3	0				0				0				0				0				0				1	c.284C>A	p.P95H	61.6	0				0				0				0
	NORUXO#43	1	c.1849G>T	p.V617F	86.8	0				0				0				1	c.786delC	p.N263Tfs*2	2.4	0				0				0				1	c.1099_1135del	p.L367Rfs*?	2.5	0				0				0
	NORUXO#44	1	c.1849G>T	p.V617F	93.5	0				0				0				0				0				0				0				0				0				0				0
	NORUXO#45	1	c.1849G>T	p.V617F	55.8	0				0				0				0				0				0				0				0				0				0				0
	NORUXO#46	1	c.1849G>T	p.V617F	43	0				0				0				0				0				0				0				0				0				0				0
	NORUXO#47	0				0				0				0				0				0				0				0				1	c.1099_1150del	p.L367Tfs*46	42.9	0				0				0
	NORUXO#48	1	c.1849G>T	p.V617F	39.8	0				0				1	c.1773C>A	p.Y591*	1.8	0				0				0				0				0				1	c.915delG	p.W305Cfs*11	1.1	0				0
	NORUXO#49	1	c.1034A>T	p.H345L	40	0				0				0				0				1	c.395G>A	p.R132H	41	0				0				1	c.1099_1150del	p.L367Tfs*46	40	0				0				0
	NORUXO#50	0				0				1	c.4570C>T	p.Q1524*	19.9	0				0				0				0				0				1	c.1099_1150del	p.L367Tfs*46	58	0				0				0
	NORUXO#51	1	c.1009A>G	p.N337D	41.6	0				0				0				0				0				0				0				1	c.1154_1155insTTGTC	p.K385Nfs	34.3	0				0				0
	NORUXO#52	1	c.1849G>T	p.V617F	20.9	0				0				0				0				0				0				0				0				0				0				0
	NORUXO#53	0				1	c.1544G>T	p.W515L	91.9	1	c.2621dupC	p.Q876Afs*25	46	0				0				0				0				0				0				0				0				0
	NORUXO#54	0				0				1	c.945delC	p.Q317Rfs*30	27.8	0				0				0				0				0				1	c.1099_1150del	p.L367Tfs*46	38.4	0				0				0
	NORUXO#55	1	c.1849G>T	p.V617F	68.2	0				0				0				0				0				0				0				0				0				0				0
	NORUXO#56	0				0				0				0				0				0				0				0				1		p.L367fs*46		0				0				0
	NORUXO#57	0				0				1	c.3765C>G	p.Y1255*	46	0				0				0				0				0				1	c.1101_1135delinsA	p.L367fs*52	39.4	0				0				0
	NORUXO#58	1	c.1849G>T	p.V617F	30	0				0				0				0				0				0				0				0				0				1	c.1527delG	p.L510Sfs*38	52.4	0
	NORUXO#59	0				0				0				0				0				0				0				0				1	c.1099_1150del	p.L367Tfs*46	45.5	0				0				0
	NORUXO#60	0				0				1	c.3344del	p.P1115Lfs*2	12	0				0				0				0				0				0				0				1	c.1566dupC / c.464C>T	p.E523Rfs*23 / p.P155L	61.3 / 82.6	0
	NORUXO#61	1	c.1849G>T	p.V617F	19.8	0				0				0				0				0				0				0				0				0				0				0
	NORUXO#62	0				0				0				0				0				0				0				0				1	c.1154_1155insTTGTC	p.K385Nfs*47	45.4	0				1	c.622G>C	p.E208Q	48.6	0
	NORUXO#63	0				1	c.1544G>T	p.W515L	85	0				1	c.1926dupA	p.G643Rfs*15	36.5	0				0				0				0				0				0				0				0
	NORUXO#64	1	c.1849G>T	p.V617F	16	0				1	c.3646C>T / c.5681C>T	p.R1216* / p.P1894L	9.6 / 4.7	0				0				0				0				0				0				1	c.1591G>A	p.D531N	15	0				0
	NORUXO#65	0				0				0				0				0				0				0				0				1	c.1099_1150del	p.L367Tfs*46	9.4	0				0				0
	NORUXO#66	1	c.1849G>T	p.V617F	88.9	0				1	c.3443delA	p.Y1148Lfs*4	15.6	0				0				0				0				0				0				0				0				0
	NORUXO#67	0				1	c.1543_1544TGinsAA	p.W515K	49	0				1	c.1926_1927insG	p.G646fs*12	40	1	c.1852-1G>T	p.?	44	0				0				0				0				1	c.1937-2A>T		3	0				0
	NORUXO#68	0				0				1	c.2595G>T	p.M865I	38.2	0				0				0				0				0				1	c.1153_1154delinsCCTTGTC	p.K385Pfs*?	38.2	0				0				0
	NORUXO#69	1	c.1849G>T / c.901G>A	p.V617F / p.G301R	97.2 / 97.4	0				0				0				0				0				0				0				0				0				0				0
	NORUXO#70	0				0				0				0				0				0				0				0				1	c.1100_1145del	p.L367Qfs*48	38.6	0				0				0
	NORUXO#71	1	c.1849G>T	p.V617F	80.3	1	c.1771T>G	p.Y591D	3.5	0				0				0				0				0				0				0				0				0				0
[truncated: 44 more columns]
