# Supplementary material for: JAK2 inhibition mediates clonal selection of RAS pathway mutations in myeloproliferative neoplasms
Source: Nat Commun. 2025 Jul 8;16:6270. doi: 10.1038/s41467-025-60884-1 (PMC12234676; doi:10.1038/s41467-025-60884-1)
Supplement: Supplementary file 4 — Supplementary Data 2 [file 41467_2025_60884_MOESM4_ESM.xlsx]

## Sheet: Supplementary Data 2
	Gene Set	Category
	GOBP_CELL_CYCLE	CELLCYCLE
	GOBP_CELL_CYCLE_CHECKPOINT_SIGNALING	CELLCYCLE
	GOBP_CELL_CYCLE_DNA_REPLICATION	CELLCYCLE
	GOBP_CELL_CYCLE_PROCESS	CELLCYCLE
	GOBP_DNA_STRAND_ELONGATION	CELLCYCLE
	GOBP_MEIOTIC_CELL_CYCLE	CELLCYCLE
	GOBP_MITOTIC_CELL_CYCLE	CELLCYCLE
	GOBP_MITOTIC_CELL_CYCLE_CHECKPOINT_SIGNALING	CELLCYCLE
	GOBP_MITOTIC_SPINDLE_ELONGATION	CELLCYCLE
	GOBP_REGULATION_OF_CELL_CYCLE_PROCESS	CELLCYCLE
	GOBP_REGULATION_OF_MEIOTIC_CELL_CYCLE	CELLCYCLE
	HALLMARK_E2F_TARGETS	CELLCYCLE
	HALLMARK_G2M_CHECKPOINT	CELLCYCLE
	HALLMARK_MITOTIC_SPINDLE	CELLCYCLE
	HALLMARK_MYC_TARGETS_V1	CELLCYCLE
	HALLMARK_MYC_TARGETS_V2	CELLCYCLE
	BIOCARTA_MAPK_PATHWAY	MAPK
	GOBP_MAPK_CASCADE	MAPK
	GOBP_P38MAPK_CASCADE	MAPK
	GOBP_POSITIVE_REGULATION_OF_MAPK_CASCADE	MAPK
	KEGG_MAPK_SIGNALING_PATHWAY	MAPK
	ST_JNK_MAPK_PATHWAY	MAPK
	YOSHIMURA_MAPK8_TARGETS_UP	MAPK
	CASTELLANO_HRAS_AND_NRAS_TARGETS_UP	RAS
	CASTELLANO_HRAS_TARGETS_UP	RAS
	CASTELLANO_NRAS_TARGETS_UP	RAS
	CHIARADONNA_NEOPLASTIC_TRANSFORMATION_KRAS_CDC25_UP	RAS
	CHIARADONNA_NEOPLASTIC_TRANSFORMATION_KRAS_UP	RAS
	CROONQUIST_NRAS_SIGNALING_UP	RAS
	CROONQUIST_NRAS_VS_STROMAL_STIMULATION_UP	RAS
	GOBP_RAS_PROTEIN_SIGNAL_TRANSDUCTION	RAS
	GOBP_REGULATION_OF_RAS_PROTEIN_SIGNAL_TRANSDUCTION	RAS
	HALLMARK_KRAS_SIGNALING_UP	RAS
	HANSON_HRAS_SIGNALING_VIA_NFKB	RAS
	MCMURRAY_TP53_HRAS_COOPERATION_RESPONSE_UP	RAS
	RAS_NCI_v2	RAS
	STANHILL_HRAS_TRANSFROMATION_UP	RAS
	SWEET_KRAS_ONCOGENIC_SIGNATURE	RAS
	SWEET_KRAS_TARGETS_UP	RAS
	SWEET_LUNG_CANCER_KRAS_UP	RAS
	WP_RAS_SIGNALING	RAS
	HALLMARK_ADIPOGENESIS	HALLMARK
	HALLMARK_ALLOGRAFT_REJECTION	HALLMARK
	HALLMARK_ANDROGEN_RESPONSE	HALLMARK
	HALLMARK_ANGIOGENESIS	HALLMARK
	HALLMARK_APICAL_JUNCTION	HALLMARK
	HALLMARK_APICAL_SURFACE	HALLMARK
	HALLMARK_APOPTOSIS	HALLMARK
	HALLMARK_BILE_ACID_METABOLISM	HALLMARK
	HALLMARK_CHOLESTEROL_HOMEOSTASIS	HALLMARK
	HALLMARK_COAGULATION	HALLMARK
	HALLMARK_COMPLEMENT	HALLMARK
	HALLMARK_DNA_REPAIR	HALLMARK
	HALLMARK_EPITHELIAL_MESENCHYMAL_TRANSITION	HALLMARK
	HALLMARK_ESTROGEN_RESPONSE_EARLY	HALLMARK
	HALLMARK_ESTROGEN_RESPONSE_LATE	HALLMARK
	HALLMARK_FATTY_ACID_METABOLISM	HALLMARK
	HALLMARK_GLYCOLYSIS	HALLMARK
	HALLMARK_HEDGEHOG_SIGNALING	HALLMARK
	HALLMARK_HEME_METABOLISM	HALLMARK
	HALLMARK_HYPOXIA	HALLMARK
	HALLMARK_IL2_STAT5_SIGNALING	HALLMARK
	HALLMARK_IL6_JAK_STAT3_SIGNALING	HALLMARK
	HALLMARK_INFLAMMATORY_RESPONSE	HALLMARK
	HALLMARK_INTERFERON_ALPHA_RESPONSE	HALLMARK
	HALLMARK_INTERFERON_GAMMA_RESPONSE	HALLMARK
	HALLMARK_KRAS_SIGNALING_DN	HALLMARK
	HALLMARK_MTORC1_SIGNALING	HALLMARK
	HALLMARK_MYOGENESIS	HALLMARK
	HALLMARK_NOTCH_SIGNALING	HALLMARK
	HALLMARK_OXIDATIVE_PHOSPHORYLATION	HALLMARK
	HALLMARK_P53_PATHWAY	HALLMARK
	HALLMARK_PANCREAS_BETA_CELLS	HALLMARK
	HALLMARK_PEROXISOME	HALLMARK
	HALLMARK_PI3K_AKT_MTOR_SIGNALING	HALLMARK
	HALLMARK_PROTEIN_SECRETION	HALLMARK
	HALLMARK_REACTIVE_OXYGEN_SPECIES_PATHWAY	HALLMARK
	HALLMARK_SPERMATOGENESIS	HALLMARK
	HALLMARK_TGF_BETA_SIGNALING	HALLMARK
	HALLMARK_TNFA_SIGNALING_VIA_NFKB	HALLMARK
	HALLMARK_UNFOLDED_PROTEIN_RESPONSE	HALLMARK
	HALLMARK_UV_RESPONSE_DN	HALLMARK
	HALLMARK_UV_RESPONSE_UP	HALLMARK
	HALLMARK_WNT_BETA_CATENIN_SIGNALING	HALLMARK
	HALLMARK_XENOBIOTIC_METABOLISM	HALLMARK
