# Supplementary material for: JAK2 inhibition mediates clonal selection of RAS pathway mutations in myeloproliferative neoplasms
Source: Nat Commun. 2025 Jul 8;16:6270. doi: 10.1038/s41467-025-60884-1 (PMC12234676; doi:10.1038/s41467-025-60884-1)
Supplement: Supplementary file 7 — Source Data [file 41467_2025_60884_MOESM7_ESM.xlsx]

## Sheet: Figure 1
PANEL A
Flow chart of the study.
PANEL B
Gene	Number of acquired mutations
NRAS	8
KRAS	4
CBL	3
TET2	9
ASXL1	10
EZH2	3
DNMT3A	4
IDH1	1
NFE2	6
SF3B1	1
TP53	1
CUX1	1
SH2B3	2
PANEL C
Gene	Number of acquired mutations
NRAS	1
TET2	4
ASXL1	1
DNMT3A	1
NFE2	1
TP53	4
U2AF1	1
RUNX1	1
PANEL D
Cumulative incidence of RAS pathway mutations acquisition.
PANEL E
RAS pathway mutation	Baseline NGS	Follow-up NGS
CBL c.1246T>C p.C416R	0	0.6
NRAS c.34G>T p.G12C	0	4.4
KRAS c.34G>A p.G12S	0	3.2
NRAS c.35G>A p.G12D	0	33.2
NRAS c.38G>T p.G13V	1.5	26.8
NRAS c.38G>A p.G13D	0	8.1
NRAS c.35G>A p.G12D	0	34.3
KRAS c.34G>C p.G12R	0	2.4
NRAS G12D	0	6
NRAS G12S	0	4
KRAS G13D	0	5
KRAS G12D	0	3
CBL c.1149A>G p.I383M	1.8	1.6
CBL c.1211G>T p.C404F	0	1.1
NRAS c.35G>A p.G12D	0	12.3
CBL c.1113C>G p.Y371*	11.4	12.3
CBL c.1211G>A p.C404Y	0	8.1
KRAS c.64C>A p.Q22K	39.9	48
KRAS c.179G>T p.G60V	9.6	4.6
CBL c.1307delC	31	38.6
NRAS c.34G>A p.G12S	0	16.9
PANEL F
RAS pathway mutation	Baseline NGS	Follow-up NGS
CBL c.1298C>T p.P433L	2.7	22.9
CBL c.1144A>G p.K382E	2.5	1.5
NRAS c.35G>A p.G12D	0	1.7
CBL c.1110A>T p.L370F	2.2	0
CBL c.1151G>A p.C384Y	46.6	42.2
PANEL G
Oncoprints depicting RAS pathway mutations (number and proportions depicted in the figures).
PANEL H
Lolipop plots of RAS pathway mutations in patients treated vs untreated with ruxolitinib.

## Sheet: Figure 2
PANEL A
Flow chart of the study.
PANEL B
OS and TFS according to RAS pathway mutations presence in ruxolitinib treated patients (numbers at risk included in the figures).
PANEL C
OS and TFS according to RAS pathway mutations presence in patients not exposed to ruxolitinib (numbers at risk included in the figures).
PANEL D
	Ruxolitinib	No Ruxolitinib
Disease status	Number of patients	Number of patients
AML/MDS transformation	8	1
Chronic MPN	9	5
PANEL E
RAS mutation VAF (%)	Prior to Ruxolitinib	AML/MDS transformation
Patient 5	0	33
Patient 6	0-0-0	17-1-3
Patient 7	0-0-0	34-2-8
Patient 8	0-0-0-0	6-4-5-3
Patient 9	0	17
RAS mutation VAF (%)	Myelofibrosis diagnosis	AML/MDS transformation
Patient 10	1	0
PANEL F
ASXL1 mutation VAF (%)	Prior to Ruxolitinib	AML/MDS transformation
Patient 5	41	43
Patient 6	0	0
Patient 7	58	48
Patient 8	34	18
Patient 9	35	18
ASXL1 mutation VAF (%)	Myelofibrosis diagnosis	AML/MDS transformation
Patient 10	5	2

## Sheet: Figure 3
PANEL A
Sample	Mutation	DMSO	Ruxolitinib
Patient 1	NRAS (p.G12D)	38	47.8
	JAK2 (p.V617F)	4.1	0
Patient 2	NRAS (p.G12D)	1	2.7
	CALR (Type1)	48	43
Patient 3	NRAS (p.Y64D)	22	33
	JAK2 (p.V617F)	5.2	1.6
Patient 4	KRAS (p.G12R)	0.6	1.7
	MPL (p.W515L)	45	27.5
Patient 5	NRAS (p.G12D)	4.2	7.2
	JAK2 (p.V617F)	2.1	2.6
Patient 6	NRAS (p.G60E)	30.5	35.9
	JAK2 (p.V617F)	9.1	7.3
PANEL B
Clonal architectures from single cell DNAseq analysis (Pourcentages are depicted in the figure).
PANEL C
Patient 1
	Essential Thrombocythemia diagnosis	Myelofibrosis diagnosis	Ruxolitinib initiation	Chronic MPN last follow-up
WT	16.2	12.2	11.8	17
DNMT3A	65.2	10.6	0	6.2
DNMT3A - JAK2	18.6	77.2	88.2	0
DNMT3A - NRAS	0	0	0	76.8
Patient 4
	Myelofibrosis diagnosis	Ruxolitinib initiation	Chronic MPN last follow-up	MDS transformation
WT	33.2	22	16.4	15.2
SRSF2	24.6	3.2	18.4	4.2
SRSF2 - IDH1	7.6	14.8	5.3	0
SRSF2 - IDH1 - MPL	34.6	60	37.9	0
SRSF2 - IDH1 - CBL	0	0	7.3	0
SRSF2 - IDH1 - MPL - KRAS	0	0	14.7	80.6

## Sheet: Figure 4
PANEL A
days	DMSO		Ruxolitinib
0	45.8	42.3	46.3	42.3
3	45.9	49.8	53.2	52.1
7	39.1	43.2	58.1	56.3
11	45.7	42.1	60.3	61.5
15	38.5	37.9	66.4	67.9
PANEL B
days	Nras WT Ruxolitinib		Nras WT DMSO		NrasG12D Ruxolitinib		NrasG12D DMSO
0	183	169	217	231	182	169	218	231
3	413	448	487	452	383	375	337	345
7	508	560	792	740	581	563	419	437
11	914	842	1086	1158	724	738	476	462
15	1078	1061	2722	2739	1195	1222	605	578
PANEL C
In vivo competition strategy schema.
PANEL D
Weeks	Vehicle				Ruxolitinib
4	10.2	8.5	13.1	6.3	8.3	7.3	10.9	6.3
8	3.9	4.1	5.5	3.1	22.8	19.9	21.3	14.5
PANEL E
In vivo competition strategy schema.
PANEL F
Week 3 Vehicle (Relative to Week 3 Vehicle)	Week 3 Ruxolitinib (Relative to Week 3 Ruxolitinib)	Week 15 Vehicle (Relative to Week 3 Vehicle)	Week 15 Ruxolitinib (Relative to Week 3 Ruxolitinib)
0.138568	0.244444	0.80254	25.3333
0.306005	0.133333	0.733256	16.6667
1.71478	0.622222	3.63741	3.67778
1.39145	0.666667	0.594688	14.2778
1.44919	3.33333	0.993072	6.5
PANEL G
JAK2 WT
First plating	Empty DMSO				Empty Ruxolitinib				NRASQ61K DMSO				NRASQ61K Ruxolitinib
	100	109.474	95.7895	94.7368	70.5263	72.6316	77.8947	70.5263	95.5224	105.075	99.1045	100.299	97.9104	99.1045	102.687	105.075
Second plating	Empty DMSO				Empty Ruxolitinib				NRASQ61K DMSO				NRASQ61K Ruxolitinib
	112.15	100.935	93.4579	93.4579	33.6449	44.8598	37.3832	33.6449	92.6829	112.195	87.8049	107.317	82.9268	92.6829	97.561	78.0488
PANEL H
JAK2 V617F
First plating	Empty DMSO				Empty Ruxolitinib				NRASQ61K DMSO				NRASQ61K Ruxolitinib
	98.615	104.155	94.1828	103.047	67.59	64.2659	68.6981	66.482	93.3852	96.4981	110.506	99.6109	94.9416	85.6031	93.3852	87.1595
Second plating	Empty DMSO				Empty Ruxolitinib				NRASQ61K DMSO				NRASQ61K Ruxolitinib
	98.1132	83.0189	105.66	113.208	15.0943	15.0943	7.54717	15.0943	88.8889	100	111.111	100	111.111	133.333	155.556	144.444
PANEL I
Western blot.
PANEL J
In vitro competition strategy schema.
PANEL K
			HEL		UKE-1
Days	Condition	Treatment	GFP positive	GFP negative (Empty or NRASQ61K)	GFP positive	GFP negative (Empty or NRASQ61K)
0	Empty	Not treated	80.3	19.7	83	17
			80.3	19.7	82.1	17.9
			81	19	83.3	16.7
	NRASQ61K	Not treated	78.9	21.1	79.8	20.2
			79.3	20.7	79.2	20.8
			79.7	20.3	79.3	20.7
12	Empty	DMSO	92.1	7.9	76.3	23.7
			91.6	8.4	75.8	24.2
			91.7	8.3	75.6	24.4
		Ruxolitinib	86.5	13.5	75.2	24.8
			87.3	12.7	75.3	24.7
			87.1	12.9	76	24
	NRASQ61K	DMSO	98.7	1.3	93	7
			98.6	1.4	93.1	6.9
			98.6	1.4	92.8	7.2
		Ruxolitinib	79.4	20.6	68.1	31.9
			79.6	20.4	67.3	32.7
			79.6	20.4	68	32
24	Empty	DMSO	93.6	6.4	75.1	24.9
			93.8	6.2	75.3	24.7
			93.9	6.1	75.1	24.9
		Ruxolitinib	90.6	9.4	70.6	29.4
			90.8	9.2	69.8	30.2
			91	9	69.4	30.6
	NRASQ61K	DMSO	98.4	1.6	94.2	5.8
			98.2	1.8	94.6	5.4
			98.3	1.7	94.6	5.4
		Ruxolitinib	28.9	71.1	53	47
			28	72	52.5	47.5
			29.6	70.4	52.7	47.3
Rescue	NRASQ61K	DMSO	23.4	76.6	38	62
			23.7	76.3	37.7	62.3
			26.6	73.4	37.3	62.7
		Ruxolitinib	24.8	75.2	36.7	63.3
			25.4	74.6	36.4	63.6
			29	71	36	64
		Ruxolitinib + Tramétinib	54.2	45.8	48.7	51.3
			60.3	39.7	44.4	55.6
			65.2	34.8	49.1	50.9
PANEL L
Western blot.
pSTAT5					ACTIN
					(loading control)
STAT5
					pERK
pSTAT3
					ERK
STAT3
PANEL M
			MPL-CALR(WT)		MPL-CALR(DEL52)
Days	Condition	Treatment	Crimson positive	Crimson negative (Empty or NRASQ61K)	Crimson positive	Crimson negative (Empty or NRASQ61K)
0	Empty	Not treated	81.3	18.7	77.7	22.3
			81.2	18.8	78.3	21.8
			81.4	18.6	79.1	21
	NRASQ61K	Not treated	83.3	16.7	84.2	16.1
			83	17	84.3	15.9
			82.6	17.4	83.5	16.7
12	Empty	DMSO	89.5	10.6	85.1	15.1
			88.9	11.3	85	15.3
			88.8	11.5	85.2	15
		Ruxolitinib	93.1	7.01	91.8	8.47
			92.4	7.77	91.9	8.37
			92.5	7.59	92	8.21
	NRASQ61K	DMSO	93.7	6.32	95.6	4.67
			93.2	6.76	95.3	4.87
			93.3	6.7	95.9	4.25
		Ruxolitinib	72.4	27.6	92.2	8.05
			73.9	26.1	92.1	8.1
			70.6	29.4	92.6	7.56
24	Empty	DMSO	88.7	11.3	82.5	17.5
			88.5	11.5	79.7	20.3
			87.8	12.2	80	20
		Ruxolitinib	94	6.04	84.6	15.4
			93.6	6.37	82.5	17.5
			93.8	6.2	83.1	16.9
	NRASQ61K	DMSO	94.7	5.31	89.9	10.1
			94.1	5.91	87.5	12.5
			94.3	5.72	88.8	11.2
		Ruxolitinib	64.5	35.5	80.1	19.9
			64.8	35.2	75.2	24.8
			65	35	78.7	21.3

## Sheet: Figure 5 
PANEL A
	Empty	NRASQ61K	NRASQ61K-shJAK2
NRAS	0.995415	14.2075	15.5229
	0.980595	14.1712	17.4396
	0.992995	14.9096	18.1967
	1.031	15.5427	18.8236
JAK2	1.02551	0.199017	0.000785102
	1.03372	0.274087	8.27608e-06
	1.09134	0.275268	9.51287e-06
	0.849428	0.300308	6.81811e-06
PANEL B
Empty	NRASQ61K	NRASQ61K-shJAK2
0.945071	0.413136	0.99599
0.94342	0.431202	1.05339
1.00452	0.364917	1.07127
1.00927	0.299056	1.09971
1.08018	0.517591	0.994601
1.01755	0.474338	0.962007
PANEL C
In vitro competition strategy schema.
PANEL D
Empty	NRASQ61K	NRASQ61K-shJAK2
1.06306	0.627628	0.852853
1.08108	0.66967	0.813814
1.09309	0.651652	0.840841
PANEL E
JAK2 WT
	Empty	NRASQ61K	NRASQ61K-shJAK2
First plating	104.854	83.4951	77.6699
	94.1748	82.5243	81.5534
	100	81.5534	84.466
	100.971	83.4951	82.5243
Second plating	101.887	49.0566	169.811
	101.887	41.5094	147.17
	98.1132	60.3774	135.849
	98.1132	49.0566	150.943
PANEL F
JAK2 V617F
	Empty	NRASQ61K	NRASQ61K-shJAK2
First plating	96.6825	61.6114	80.5687
	104.265	68.2464	87.2038
	105.213	59.7156	84.3602
	93.8389	65.4028	90.0474
Second plating	98.8764	44.9438	67.4157
	85.3933	40.4494	94.382
	103.371	49.4382	85.3933
	112.36	40.4494	103.371
PANEL G
Volcano plots BEAT AML.

## Sheet: Figure 6
PANEL A
	EMPTY	NRASQ61K
NRAS	0.854384	6.42066	HEL
	1.04405	6.8847
	1.01428	6.54801
	1.08729	7.39046
	0.91502	137.95	UKE-1
	1.09868	113.185
	0.9863	128.38
Jak2	0.915209	0.399981	HEL
	1.02842	0.605522
	1.11036	0.372808
	0.946013	0.549976
	1.16744	0.2128	UKE-1
	0.91551	0.25696
	0.91705	0.2792
PANEL B
Western Blot.
PANEL C
Volcano plots of GSEA analysis. List of pathways is in Table S11 and Figure S6C-D.
PANEL D
GSEA plots.
PANEL E
Heatmaps for leading edge genes.
PANEL F
	Empty DMSO	Empty RUXOLITINIB	NRASQ61K DMSO	NRASQ61K RUXOLITINIB
G0/G1	38.5	35.4	38.2	36.6	HEL	11 days of treatment
	38.9	36.2	38.4	36.2
S	28.9	28.6	25.7	23.5
	28.8	26.9	25.4	23
G2/M	27.3	25.6	27.7	34.5
	27.1	25.5	26.9	34
G0/G1	58.5	42.4	54.4	49	UKE	9 days of treatment
	60.4	49.1	56.1	50.6
S	22.4	15.1	20.3	20.8
	21.1	13.1	18.5	20.1
G2/M	14.8	14	13.8	23
	14.7	15.3	14	21.7
PANEL G
Empty DMSO	Empty RUXOLITINIB	NRASQ61K DMSO	NRASQ61K RUXOLITINIB
29.7	22.1	4.23	11.5	HEL
30	20	3.9	10.8
28.3	18.8	3.08	9.78
60.3	35.9	29.1	59	UKE-1
58.2	33.6	32	58.9
58.1	36.2	28.8	53.3
PANEL H
Empty DMSO	Empty RUXOLITINIB	NRASQ61K DMSO	NRASQ61K RUXOLITINIB
7	10	92	51	HEL
12	14	97	59
9	15	89	61	UKE-1
14	10	96	48
9	5	97	43
PANEL I
Representative images of b-Gal stainng.
PANEL J
	Day 0	Day 3	Day 6	Day 9
Empty GFP	1.16715	4.31246	17.577	18.4667
	1.06197	4.09527	18.9005	19.1297
	0.951166	3.77994	18.5244	19.1275
	0.976191	4.00474	17.4892	19.0804
	1.00389	4.28241	18.7464
	0.989139	3.91814	15.6303
	0.999802	4.41412	14.9518
	0.994913	3.9097	14.9542
	0.887513
	0.968261
Empty NrasQ61K	1.03124	2.38772	6.4106	9.68139
	1.11784	2.73401	6.71872	13.2029
	0.891079	2.78445	6.49299	16.1214
	1.0649	2.44542	5.94801	14.9774
	0.95584	3.59678	7.20057
	0.942419	3.68224	6.25755
	1.00869	3.18338	6.13237
	1.03686	2.86112	5.25872
	0.988998
	0.96214
JAK2V617F GFP	0.986539	4.08731	21.1352	23.3054
	1.02295	4.27971	22.0388	23.9306
	0.977767	4.26388	20.3969	21.9445
	0.865581	3.61786	20.8727	23.5969
	0.882977	3.89422	21.8081
	1.00468	3.94496	21.9544
	1.02176	4.21614	18.5002
	1.0218	3.42308	18.5941
	1.07229
	1.14366
JAK2V617F NrasQ61K	1.00132	2.85331	5.10959	3.80972
	1.00271	3.05892	5.1199	6.57688
	0.938747	3.0288	5.54732	5.78318
	0.910056	2.4751	5.21093	4.30415
	0.883994	2.77413	5.02158
	0.991476	2.61266	3.91743
	1.03662	2.68076	4.16523
	1.04924	2.55547	3.55044
	1.12006
	1.06579

## Sheet: Figure S1
PANEL A
Gene	Number of acquired mutations
NRAS	7
KRAS	4
CBL	3
TET2	6
ASXL1	8
EZH2	2
DNMT3A	1
IDH1	1
NFE2	5
SF3B1	1
PANEL B
ASXL1 mutation	Baseline NGS	Follow-up NGS
c.1773C>A, p.Y591*	33.7	48.8
c.2081_2099dup p.P701Tfs*23	15.6	40.9
c.2364delA p.E788Dfs*30	37.2	41.7
c.2302C>T p.Q768*	19.3	17.8
c.1900_1922del p.E635Rfs*15	3.5	1.7
c.2129delG p.G710Efs*15	0	4.8
c.1934dupG p.G646Wfs*12	0	8.2
c.3070_3172dup p.G1058Dfs*10	0	2
c.2385dupC p.W796Lfs*4	0	2
c.2646delA p.E883Kfs*3	38	40.7
c.1934dupG p.G646Wfs*12	26.7	30.9
c.2535delC p.S846Vfs*21	26	26
c.1871dupT p.Arg625Profs*10	0	18
c.2719delG p.Val907*	0	2.8
c.1534C>T p.Q512*	2	1.2
c.2456del p.G819Efs*5	0	1.2
c.1926_1927insG p.G646fs*12	41	43
c.2139delG p.M713Ifs*12	15.3	41.5
c.2324delT p.L775*	1.1	29.6
c.1875_1879delAGGGG p.G626Efs*7	25.5	7.8
c.2578delA p.R860Efs*7	1.8	0.9
c.3074delA p.K1025Rfs*22	40.5	10.6
c.3015delT p.P1005Lfs*19	57	47.9
c.2893C>T p.R965*	33.3	38.6
c.1902_1924del p.E635Rfs*15	20.5	33.2
c.1972G>T p.G658*	4.5	4
c.2423del p.P808Lfs*10	0	2.4
c.2136_2175del p.M713Rfs*18	10.7	8
c.2254dupG p.A752Gfs*22	26.5	21
c.1932_1933insC p.G645Rfs*13	20.9	40
c.2694delG p.W898*	1.2	2.4
c.1900_1922del p.E635Rfs*15	0	7.4
c.1926_1927insG p.G646fs*12	34.1	18
c.2412dupA p.P805Tfs*17	0	1.3
c.2525delA p.N842Mfs*2	35.2	17.6
PANEL C
ASXL1 mutation	Baseline NGS	Follow-up NGS
c.1902_1924del p.E635Rfs*15	40	39.7
c.1960dupG p.A654Gfs*4	5	1.1
c.2324delT p.L775*	34.8	37.8
c.1871dupT p.R625Pfs*10	2.5	11.6
c.2385delC p.W796Gfs*22	0	4.4
c.2407C>T p.Q803*	45.4	45
c.2284_2288delTTGCC p.L762Pfs*10	20	22.3
c.1898dupA p.H633Qfs*2	1.4	1.2
c.2404G>T p.E802*	4.6	7.6
c.2589delT p.D863Efs*4	3	2.4
c.2456dupG p.D820Rfs*2	1.3	0
c.2955delC p.N986Tfs*7	1.5	0.6
PANEL D
OS and TFS according to RAS pathway mutations presence in the whole study cohort (numbers at risk included in the figures).
PANEL E
OS and TFS according to RAS pathway mutations presence in DIPSS intermediate-2/high ruxolitinib-treated patients (numbers at risk included in the figures).
PANEL F
Oncoprints depicting the mutational landscape of AML/MDS transformations among RAS mutated patients (exposed or not to ruxolitinib).

## Sheet: Figure S2
FIGURE S2
Patient 1		DNMT3A (p.H694P)	DNMT3A (p.R366L)
	DMSO	49.9	47.7
	Ruxolitinib	50.5	49.2
Patient 2		TET2 (c.3955-2A>G)	TET2 (p.G1361D)	PTPN11 (p.Q510E)
	DMSO	2.4	1.1	0
	Ruxolitinib	0	2.1	0.8
Patient 3		TET2 (p.W1198*)	TET2 (p.P1061Qfs*5)	CBL (p.L399P)	CUX1 (c.757-2A>G)
	DMSO	67.2	2.7	1.9	1.8
	Ruxolitinib	84	0	0.8	0
Patient 4		TET2 (p.N752Rfs*59)	TET2 (p.P739Lfs*12)	CBL(p.Y371*)	CBL(p.C404Y)	IDH1(p.R132H)	SRSF2 (p.P95L)	SF3B1 (p.K748N)
	DMSO	2.5	2.3	7.6	18	46	47.5	1.2
	Ruxolitinib	6.3	6.9	18	21.4	39.2	46	2.4
Patient 5		TET2 (p.Y605Tfs*34)	TET2 (p.M906Sfs*15)	TET2 (p.C1811Vfs*9)	IKZF1 (p.L37Sfs*23)
	DMSO	4.1	5.4	1.2	6.1
	Ruxolitinib	2.5	3.9	1.1	8.8
Patient 6		TET2 (p.N704Tfs*6)	SRSF2 (p.P95H)	RUNX1 (p.R162K)
	DMSO	17.4	50.6	47.8
	Ruxolitinib	14.1	49.9	47.8

## Sheet: Figure S3
PANEL A
Days	DMSO		Ruxolitinib
0	20.9	18.9	19.8	18.9
3	20.4	20.9	25.7	23.1
7	18.5	22.3	27.1	26.4
11	18.6	19.5	30.7	31.1
15	15.6	16.1	32.3	33.6
PANEL B
Empty DMSO	Empty Ruxolitinib	NRASQ61K DMSO	NRASQ61K Ruxolitinib
1.01903	0.492614	0.981838	1.13064	HEL
0.96014	0.426389	1.05403	1.06224
1.01717	0.484931	0.975766	1.15279
1.00366	0.490668	0.988365	1.0631
0.923477	0.608374	1.0371	1.05195	UKE-1
1.05007	0.64267	0.939701	1.07395
0.931627	0.63	1.00142	1.09022
1.09483	0.614194	1.02178	1.14372
PANEL C
	Empty	NrasG12D
Nras	0.953053	1128.93
	0.970599	1121.02
	1.05414	1119.16
	1.0222	1108.15
	Empty	NRASG12V
NRAS	0.88719	41.3057
	1.04331	28.476
	1.06074	39.571
	1.00876	46.8739
	Empty	KRASG13D
KRAS	0.916301	12.5669
	1.12744	11.9135
	1.02194	12.7259
	0.934325	14.1578
PANEL D
NrasG12D	Empty DMSO	Empty Ruxolitinib	NrasG12D DMSO	NrasG12D Ruxolitinib
	0.984519	0.340075	0.711005	0.643838
	1.04813	0.303324	1.17113	0.835403
	0.81505	0.2821	1.08607	0.864024
	1.02268	0.310963	1.17101	0.842464
	1.09142	0.287615	1.00415	0.83849
	1.1783	0.351305	1.00232	0.809725
	0.936801	0.318894	0.952746	1.16965
	1.03599	0.458693	0.870825	0.637961
	1.0675	0.340188	0.884762	0.875433
	0.81961	0.367997	1.14598	0.704374
NRASG12V	Empty DMSO	Empty Ruxolitinib	NRASG12V DMSO	NRASG12V Ruxolitinib
	0.806123	0.0907683	1.01488	0.694882
	0.823265	0.122652	1.01769	0.73443
	1.04143	0.0889598	1.02047	0.749314
	1.08588	0.0717618	0.885615	0.660866
	1.2433	0.0588846	1.06135	0.840171
KRASG13D	Empty DMSO	Empty Ruxolitinib	KRASG13D DMSO	KRASG13D Ruxolitinib
	0.99843	0.282494	0.993746	1.05254
	0.991638	0.317001	0.981638	1.05585
	1.03473	0.331749	1.01573	1.0302
	0.993221	0.283785	1.01235	1.01807
	0.981984	0.326069	0.996532	1.03775
PANEL E
NRASG12V						KRASG13D
Days	Condition	Treatment	GFP positive	GFP negative (Empty or NRASG12V)		Days	Condition	Treatment	Crimson positive	Crimson negative (Empty or KRASG13D)
0	Empty	Not treated	85.7	14.3		0	Empty	Not treated	77.8	22.2
			85.7	14.3					78.4	21.6
			85.6	14.4					77.8	22.1
	NRASG12V	Not treated	83.9	16.1			KRASG13D	Not treated	79.2	20.8
			84.1	15.9					79.4	20.6
			83.5	16.5					80	20
6	Empty	DMSO	90.1	10.4		6	Empty	DMSO	84.9	15.1
			90.3	10.1					84.3	15.6
			90	10.4					84.3	15.7
		Ruxolitinib	86.8	13.6				Ruxolitinib	80.5	19.5
			86.2	14.3					81	19
			86	14.7					82	18
	NRASG12V	DMSO	88.6	11.8			KRASG13D	DMSO	83.1	16.9
			88.4	12					82.8	17.2
			89.2	11.3					82.6	17.4
		Ruxolitinib	51.9	48.4				Ruxolitinib	70.6	29.4
			51.2	49.1					69.7	30.3
			47.8	52.5					71.2	28.8
12	Empty	DMSO	93.5	5.71		12	Empty	DMSO	86.1	14
			92.1	7.84					85.5	14.6
			92.7	7.37					86	14.1
		Ruxolitinib	88.8	10.9				Ruxolitinib	83.5	16.5
			90.1	9.61					83.4	16.5
			90.1	9.4					83.9	16.1
	NRASG12V	DMSO	89.7	10.7			KRASG13D	DMSO	78.4	21.6
			90.6	9.82					78.6	21.3
			90.7	9.29					79.2	20.8
		Ruxolitinib	20.9	79.1				Ruxolitinib	46.8	53.2
			24.4	75.6					44.5	55.4
			22.6	77.4					46.2	53.8
PANEL F
	Empty DMSO	Empty Ruxolitinib	NRAS Q61K DMSO	NRAS Q61K Ruxolitinib
MPL-CALR(WT)	0.964304	0.179928	1.03341	0.999976
	1.00699	0.317857	1.15663	0.8877
	1.20216	0.227892	0.979384	0.949312
	1.25933	0.270659	0.881711	0.854266
	0.889589	0.280542	0.949018	0.943324
	0.885841	0.212643	0.997642	1.00494
	1.07105	0.175328	1.06611	0.773661
	0.885074	0.309508	1.02625	0.910037
	0.972738	0.240927	1.06567	0.787971
	0.862924	0.244675	0.844183	0.871921
MPL-CALR(DEL52)	0.715334	0.122101	0.734046	0.68211
	1.06678	0.201025	1.14467	0.846281
	1.06019	0.192761	1.32246	0.835706
	1.13828	0.16862	0.938252	1.10901
	1.02695	0.211053	0.98709	1.10857
	1.10838	0.10223	0.969482	0.90348
	0.953778	0.178648	0.931661	1.18908
	0.968727	0.219317	0.953203	0.753424
	0.962971	0.246801	0.98404	0.763556
	0.998626	0.205203	1.03509	1.1187

## Sheet: Figure S4
PANEL A
	Empty	ASXL1-G646Wfs*12
ASXL1	0.989143	2.20313
	0.900813	2.50877
	1.05887	2.14756
	1.05118	3.3221
PANEL B
Empty DMSO	Empty Ruxolitinib	ASXL1-G646Wfs*12 DMSO	ASXL1-G646Wfs*12 Ruxolitinib
0.971877	0.456362	0.998272	0.738026
0.987988	0.430908	1.14468	0.495507
1.09563	0.501978	1.02171	0.368462
0.8651	0.550387	1.09695	0.531806
0.969162	0.48653	0.931959	0.532643
0.968892	0.446641	1.22228	0.416857
1.00326	0.625753	0.69148	0.560647
1.15562	0.536817	0.925639	0.549248
0.838199	0.553924	1.1263	0.464322
1.14426	0.442345	0.840722	0.519183
PANEL C
			HEL
Days	Condition	Treatment	mCherry positive	mCherry negative (Empty or ASXL1-G646Wfs*12 )
0	Empty	Not treated	84.9	15.1
			84.2	15.8
			85	15
	ASXL1	Not treated	80.3	19.7
			80.6	19.4
			79.6	20.4
6	Empty	DMSO	87.5	12.5
			85.8	14.1
			86.7	13.3
		Ruxolitinib	83.7	16.2
			84.1	15.9
			82.3	17.7
	ASXL1	DMSO	84.3	15.7
			84.8	15.1
			84.9	15.1
		Ruxolitinib	83.3	16.7
			81.7	18.3
			81.3	18.7
12	Empty	DMSO	85.6	14.5
			85.7	14.3
			86.4	13.7
		Ruxolitinib	86.3	13.9
			84.8	15.3
			85.2	15
	ASXL1	DMSO	83.7	16.3
			85.1	15
			85.1	14.9
		Ruxolitinib	81.4	18.7
			82.1	18
			80.3	19.9
PANEL D
	Empty	shASXL1 #1	shASXL1 #2
ASXL1	0.973386	0.478454	0.552681
	1.06311	0.505614	0.537667
	0.963506	0.557069	0.525495
PANEL E
	Empty	shASXL1 #1	shASXL1 #2
DMSO	1.25456	1.17186	1.08733
	0.943173	1.128	1.32758
	1.32985	1.02215	1.04983
	0.934951	1.0721	0.743682
	1.01451	1.01141	0.927608
	0.813093	0.738679	0.86074
	1.06205	0.887634	0.864113
	0.869668	0.995087	0.909888
	0.717007	0.892668	0.95494
	1.06113	1.08041	1.27428
Ruxolitinib	0.532696	0.557915	0.503904
	0.680427	0.595789	0.620109
	0.674193	0.447578	0.536984
	0.501532	0.579447	0.700194
	0.53248	0.448439	0.522637
	0.384456	0.647603	0.503875
	0.444792	0.517366	0.540487
	0.391784	0.497654	0.480886
	0.437985	0.520556	0.314969
	0.45669	0.545651	0.683473
PANEL F
			HEL
Days	Condition	Treatment	GFP positive	GFP negative (Empty or ASXL1 sh#1 or #2)
0	Empty	Not treated	81.4	18.6
			81.5	18.4
			81.3	18.7
	ASXL1 sh#1	Not treated	80.7	19.3
			80.4	19.5
			80.7	19.3
	ASXL1 sh#2	Not treated	83.5	16.4
			83.3	16.6
			83.7	16.2
6	Empty	DMSO	85.5	14.5
			85.8	14.2
			85.7	14.3
		Ruxolitinib	82.1	17.9
			83	16.9
			82.6	17.4
	ASXL1 sh#1	DMSO	82	18.1
			81.4	18.7
			83	17.1
		Ruxolitinib	78.3	21.7
			79.3	20.8
			79.9	20.2
	ASXL1 sh#2	DMSO	95	5.04
			95.2	4.76
			95.3	4.67
		Ruxolitinib	94	5.97
			93.7	6.34
			94.2	5.76
12	Empty	DMSO	82.5	17.6
			80.8	19.4
			83.8	16.2
		Ruxolitinib	79.7	20.5
			79.2	20.9
			79.5	20.6
	ASXL1 sh#1	DMSO	78.4	21.7
			78.9	21.2
			79.6	20.4
		Ruxolitinib	77.4	22.6
			78.2	21.8
			77.6	22.4
	ASXL1 sh#2	DMSO	93.1	7
			92.7	7.62
			93.8	6.24
		Ruxolitinib	92.9	7.15
			92.3	7.91
			92.9	7.19

[truncated: 4 more sheets: Figure S5, Figure S6, Figure S7, Figure S8]
